# Supplementary material for: PAMAM-Functionalized Cellulose Nanocrystals with Needle-Like Morphology for Effective Cancer Treatment
Source: Nanomaterials (Basel). 2021 Jun 22;11(7):1640. doi: 10.3390/nano11071640 (PMC8307312; doi:10.3390/nano11071640)
Supplement: Supplementary file 1 [file nanomaterials-11-01640-s001.zip]

Archive with 1 entries (1 files):
- nanomaterials-1232693-supplementary.pdf
